# Supplementary material for: Poly[[μ2-1,4-bis­(4,5-dihydro-1,3-oxazol-2-yl)benzene-κ2 N:N′]di-μ2-chlorido-cadmium]
Source: Acta Crystallogr Sect E Struct Rep Online. 2011 Jul 13;67(Pt 8):m1083. doi: 10.1107/S1600536811027036 (PMC3212158; doi:10.1107/S1600536811027036)
Supplement: Supplementary file 2 [file e-67-m1083-Isup2.hkl]

# 
# h,k,l, Fc-squared, Fo-squared, sigma(Fo-squared) and status flag 
# 
data_I
_shelx_title ' cdcl14m in P-1' 
_shelx_refln_list_code          4 
_shelx_F_calc_maximum       86.98 
_exptl_crystal_F_000       196.00 
_reflns_d_resolution_high  0.8094 
 
loop_ 
 _symmetry_equiv_pos_as_xyz 
 'x, y, z' 
 '-x, -y, -z' 
 
_cell_length_a     3.9242 
_cell_length_b     8.0290 
_cell_length_c    10.0778 
_cell_angle_alpha  84.632 
_cell_angle_beta   81.458 
_cell_angle_gamma  84.002 
 
_shelx_F_squared_multiplier     1.000 
 
loop_ 
 _refln_index_h 
 _refln_index_k 
 _refln_index_l 
 _refln_F_squared_calc 
 _refln_F_squared_meas 
 _refln_F_squared_sigma 
 _refln_observed_status 
   1   0   0     1425.75     1329.27     29.51 o 
   2   0   0     1498.53     1443.99     20.92 o 
   3   0   0      691.06      737.60     10.19 o 
   4   0   0      157.89      160.86      2.76 o 
  -4   1   0       30.35       35.28      1.31 o 
  -3   1   0     1147.51     1207.10      6.35 o 
  -2   1   0      568.36      597.55      3.16 o 
  -1   1   0      774.73      774.07      3.51 o 
   0   1   0     2821.10     1867.61     13.02 o 
   1   1   0      200.35      220.59     21.69 o 
   2   1   0     1654.69     1573.26     36.90 o 
   3   1   0      356.92      356.19     19.23 o 
   4   1   0      413.71      565.75      6.35 o 
  -4   2   0      281.43      331.23      4.09 o 
  -3   2   0     1606.20     1666.95     28.64 o 
  -2   2   0       94.40      104.75      4.42 o 
  -1   2   0     2919.97     2882.70     95.47 o 
   0   2   0      700.44      484.41      3.42 o 
   1   2   0     2038.25     2116.45     19.88 o 
   2   2   0     1048.71      973.71      8.28 o 
   3   2   0       63.97       69.77      1.62 o 
   4   2   0      469.02      504.77      5.58 o 
  -3   3   0      160.50      177.19      1.80 o 
  -2   3   0        7.74        7.29      0.39 o 
  -1   3   0     2150.53     1819.79     32.83 o 
   0   3   0        1.95        2.40      0.39 o 
   1   3   0     2969.20     3122.34    105.39 o 
   2   3   0      247.93      222.19      1.69 o 
   3   3   0      295.50      286.71      3.57 o 
   4   3   0      354.00      364.66      4.64 o 
  -4   4   0      645.42      703.26      7.39 o 
  -3   4   0      225.04      211.47      3.15 o 
  -2   4   0      979.03      871.42     41.69 o 
  -1   4   0      785.14      775.63     25.09 o 
   0   4   0      306.99      287.38     11.44 o 
   1   4   0     3595.11     4639.72     25.87 o 
   2   4   0      417.49      404.81     26.26 o 
   3   4   0      592.65      582.50      5.66 o 
   4   4   0      240.52      229.30      3.65 o 
  -3   5   0       65.40       69.25      2.10 o 
  -2   5   0     1194.61     1097.15      8.69 o 
  -1   5   0      347.73      312.05     25.31 o 
   0   5   0     2187.92     2712.10     55.66 o 
   1   5   0      784.32      875.33      6.38 o 
   2   5   0      141.02      133.36      5.38 o 
   3   5   0      249.17      216.50      3.32 o 
   4   5   0       86.85       72.97      2.09 o 
  -3   6   0      319.76      388.52      6.11 o 
  -2   6   0     1069.30      983.63      8.70 o 
  -1   6   0       59.54       51.22      3.67 o 
   0   6   0      875.93     1066.29     56.62 o 
   1   6   0       92.01       80.47      3.31 o 
   2   6   0      861.90      913.79      7.89 o 
   3   6   0      266.09      212.65      3.37 o 
  -3   7   0      387.86      324.67      4.94 o 
  -2   7   0      107.24      103.64      2.62 o 
  -1   7   0       12.17       11.97      0.91 o 
   0   7   0      253.00      264.23      3.27 o 
   1   7   0      108.91       94.81      1.51 o 
   2   7   0      362.57      376.21      4.47 o 
   3   7   0        5.83        5.67      0.75 o 
  -2   8   0       65.29       63.25      2.06 o 
  -1   8   0      593.72      659.31      6.82 o 
   0   8   0      215.73      257.59      3.67 o 
   1   8   0      499.12      586.71      5.90 o 
   2   8   0      191.33      205.98      3.05 o 
   3   8   0       65.03       63.04      1.85 o 
  -1   9   0      266.02      270.06      4.16 o 
   0   9   0        1.81        1.40      0.44 o 
   1   9   0      375.33      434.52      4.93 o 
  -1  -9   1      234.88      298.44      4.20 o 
   0  -9   1       78.44       85.16      2.16 o 
   1  -9   1      344.73      436.63      5.80 o 
  -3  -8   1       23.32       23.14      1.21 o 
  -1  -8   1       92.10      107.33      2.31 o 
   0  -8   1      280.30      311.46      4.17 o 
   1  -8   1      460.08      472.28      5.32 o 
   2  -8   1       16.37       16.29      1.03 o 
  -3  -7   1       33.61       31.80      1.33 o 
  -2  -7   1      391.57      376.22      4.32 o 
  -1  -7   1       12.29       12.18      0.84 o 
   0  -7   1     1145.04     1234.15      9.25 o 
   1  -7   1      437.88      442.14      4.85 o 
   2  -7   1       48.47       46.49      1.63 o 
   3  -7   1      259.63      226.32      3.93 o 
  -3  -6   1      269.59      195.84      3.16 o 
  -2  -6   1      234.38      230.06     10.69 o 
  -1  -6   1      198.61      232.38     10.64 o 
   0  -6   1      736.33      733.01      6.07 o 
   1  -6   1        4.01        3.51      0.55 o 
   2  -6   1      196.31      165.33      2.76 o 
   3  -6   1      173.02      191.67      3.82 o 
  -4  -5   1       11.15        8.01      0.81 o 
  -3  -5   1     1181.11      893.20      7.57 o 
  -2  -5   1       82.19       72.75      8.21 o 
  -1  -5   1      781.55      879.84      6.62 o 
   0  -5   1      852.18      971.17     39.96 o 
   1  -5   1      495.16      491.60     21.13 o 
   2  -5   1     1287.16     1289.23     10.15 o 
   3  -5   1       55.56       54.42      1.90 o 
  -4  -4   1      181.04      163.42      3.01 o 
  -3  -4   1      795.29      731.43      6.57 o 
  -2  -4   1        1.09        1.53      0.27 o 
  -1  -4   1     1643.45     2057.97     12.49 o 
   0  -4   1      973.01     1149.14     94.15 o 
   1  -4   1     1850.54     1840.78     54.10 o 
   2  -4   1      945.69     1143.60    116.56 o 
   3  -4   1      177.84      192.35      3.26 o 
  -4  -3   1      550.02      554.07      5.85 o 
  -3  -3   1      466.04      518.81      5.39 o 
  -2  -3   1     1190.21     1206.44     68.52 o 
  -1  -3   1     2532.60     2641.81     10.70 o 
   0  -3   1      710.77      761.87     45.65 o 
   1  -3   1     2049.11     1995.29     70.60 o 
   2  -3   1      250.08      243.34     10.66 o 
   3  -3   1      368.68      347.42     15.49 o 
  -4  -2   1      411.08      415.86      4.79 o 
  -3  -2   1       13.68       13.61      1.65 o 
  -2  -2   1     1532.49     1461.73    113.51 o 
  -1  -2   1      111.37      107.12      1.28 o 
   0  -2   1     2313.27     1623.52      9.70 o 
   1  -2   1     3078.92     2762.59     11.16 o 
   2  -2   1      147.15      152.19      1.34 o 
   3  -2   1      710.07      675.97      3.81 o 
   4  -2   1       32.49       34.68      1.35 o 
  -4  -1   1      211.53      216.22      3.27 o 
  -3  -1   1      100.68       98.18      1.29 o 
  -2  -1   1     2700.63     2796.61     12.97 o 
  -1  -1   1       46.55       50.05      0.83 o 
   0  -1   1      538.56      656.14      4.41 o 
   1  -1   1      251.39      205.86      8.93 o 
   2  -1   1      583.40      573.10      3.02 o 
   3  -1   1      860.10      855.89      7.67 o 
   4  -1   1      128.14      135.77      2.55 o 
  -4   0   1       61.93       79.52      2.18 o 
  -3   0   1     1067.12     1100.34      5.54 o 
  -2   0   1     1386.91     1446.77     16.83 o 
  -1   0   1      454.10      472.81     15.90 o 
   0   0   1     1554.92     1347.16     10.45 o 
   1   0   1     3303.26     3278.59     67.84 o 
   2   0   1     3867.39     3725.27     17.86 o 
   3   0   1      143.81      151.46      5.36 o 
   4   0   1      292.46      314.72      3.96 o 
  -4   1   1       72.12       74.20      1.82 o 
  -3   1   1     1018.93     1098.01     16.23 o 
  -2   1   1      118.72      125.12      2.94 o 
  -1   1   1     4153.97     4035.27     22.59 o 
   0   1   1     3163.27     2807.80     18.59 o 
   1   1   1     4143.60     3644.68     73.22 o 
   2   1   1     2461.16     2332.98     13.58 o 
   3   1   1       35.37       39.60      1.36 o 
   4   1   1      825.46      878.64      7.64 o 
  -4   2   1      120.35      125.07      4.44 o 
  -3   2   1      843.93      895.89     10.27 o 
  -2   2   1      906.58      969.31      4.91 o 
  -1   2   1     4010.91     3637.92     20.33 o 
   0   2   1        2.17        3.01      0.22 o 
   1   2   1      990.66      988.16      6.35 o 
   2   2   1      694.35      638.39      6.91 o 
   3   2   1      276.97      260.90      3.30 o 
   4   2   1      568.68      645.15      6.64 o 
  -4   3   1      274.28      254.72      3.66 o 
  -3   3   1      178.34      168.72      2.60 o 
  -2   3   1     1040.39     1091.72     48.75 o 
  -1   3   1      603.73      576.61     29.65 o 
   0   3   1      489.35      488.18      2.71 o 
   1   3   1     2128.23     2308.95    121.51 o 
   2   3   1      146.35      152.01      1.27 o 
   3   3   1      706.29      638.11      5.88 o 
   4   3   1       42.88       43.08      1.55 o 
  -4   4   1      255.46      261.86      4.04 o 
  -3   4   1        4.34        5.90      0.69 o 
  -2   4   1     1198.57     1309.05      9.43 o 
  -1   4   1       99.33       71.13      8.68 o 
   0   4   1      835.19      841.64     32.52 o 
   1   4   1      474.12      476.18     43.36 o 
   2   4   1      312.59      319.89      3.14 o 
   3   4   1     1426.90     1380.33     10.13 o 
   4   4   1        6.91        7.41      0.87 o 
  -3   5   1      268.47      255.93      3.77 o 
  -2   5   1     1054.50      820.46      6.57 o 
  -1   5   1      185.59      177.11      1.77 o 
   0   5   1     1804.15     1711.23    133.00 o 
   1   5   1      351.58      323.12     20.19 o 
   2   5   1      865.55      770.92      6.45 o 
   3   5   1      447.63      411.94      4.69 o 
   4   5   1        3.59        3.46      0.67 o 
  -3   6   1      228.89      247.90      4.25 o 
  -2   6   1      118.35      102.80      2.35 o 
  -1   6   1     1090.90      870.77    118.27 o 
   0   6   1     1678.09     2079.45    149.93 o 
   1   6   1      178.67      187.05      7.56 o 
   2   6   1      862.97      740.32      6.33 o 
   3   6   1      106.12       83.49      2.08 o 
   4   6   1      195.20      161.36      3.23 o 
  -3   7   1      441.49      605.80      8.78 o 
  -2   7   1       60.71       53.17      1.71 o 
  -1   7   1     1052.25     1055.27      8.87 o 
   0   7   1       12.28       13.56      1.69 o 
   1   7   1       29.06       40.65      1.18 o 
   2   7   1      546.58      611.73     23.71 o 
   3   7   1       29.83       26.06      1.26 o 
  -2   8   1       17.32       11.68      1.02 o 
  -1   8   1      524.81      519.31      5.71 o 
   0   8   1       29.45       30.08      1.15 o 
   1   8   1      424.13      543.18     30.16 o 
   2   8   1      181.11      151.95      2.65 o 
  -1   9   1      154.25      155.80      3.12 o 
   0   9   1      102.38      133.60      2.94 o 
   1   9   1      323.76      395.83      4.70 o 
   2   9   1       28.12       24.92      1.38 o 
  -1  -9   2      117.51      128.34      2.79 o 
   0  -9   2       44.01       57.84      1.89 o 
   1  -9   2      446.33      434.13      5.40 o 
  -2  -8   2      324.60      248.86      3.14 o 
  -1  -8   2      124.03       89.25      2.00 o 
   0  -8   2      231.30      252.87      3.72 o 
   1  -8   2      132.08      125.36      2.60 o 
   2  -8   2       99.57       97.43      2.45 o 
  -3  -7   2      278.92      231.39      3.47 o 
  -2  -7   2      495.28      471.88     27.42 o 
  -1  -7   2      163.28      130.18      2.28 o 
   0  -7   2      736.27      713.02      6.44 o 
   1  -7   2      219.78      257.34      3.63 o 
   2  -7   2     1015.45     1165.56     10.18 o 
   3  -7   2      101.15       99.36      2.56 o 
  -3  -6   2      246.14      228.47      3.69 o 
  -2  -6   2       49.31       44.76      2.84 o 
  -1  -6   2      132.01      153.27      2.50 o 
   0  -6   2      516.02      519.96      5.20 o 
   1  -6   2      109.40      108.05      2.11 o 
   2  -6   2      620.84      669.69      6.54 o 
   3  -6   2        5.07        6.71      0.91 o 
  -4  -5   2       28.71       23.65      1.19 o 
  -3  -5   2      237.73      207.75      3.46 o 
  -2  -5   2      414.12      438.67      4.19 o 
  -1  -5   2     1757.64     2079.36     13.08 o 
   0  -5   2      168.12      172.98     23.77 o 
   1  -5   2      342.92      365.29     13.78 o 
   2  -5   2      409.81      396.33     37.61 o 
   3  -5   2       76.81       81.33      2.21 o 
  -4  -4   2      172.63      163.77      2.97 o 
  -3  -4   2       97.60       91.47      2.12 o 
  -2  -4   2      464.49      449.48      4.00 o 
  -1  -4   2      676.62      848.03     30.47 o 
   0  -4   2        7.15       18.65      1.91 o 
   1  -4   2     2547.66     2735.80    125.92 o 
   2  -4   2      352.40      329.79     22.50 o 
   3  -4   2      614.96      654.88     16.21 o 
  -4  -3   2      635.07      580.51      5.92 o 
  -3  -3   2      128.27      115.91      4.43 o 
  -2  -3   2     1620.72     1560.57     71.71 o 
  -1  -3   2     1500.21     1550.79      6.75 o 
   0  -3   2      977.82     1177.36      7.70 o 
   1  -3   2     3270.78     3009.84     30.53 o 
   2  -3   2      167.90      165.41     17.75 o 
   3  -3   2     1491.08     1660.20    115.79 o 
   4  -3   2      127.21      153.01      2.78 o 
  -4  -2   2      224.86      207.13      3.17 o 
  -3  -2   2      183.56      176.51      3.57 o 
  -2  -2   2     1932.46     1948.70     43.41 o 
  -1  -2   2      508.46      559.56      4.18 o 
   0  -2   2     2465.11     2358.10    107.01 o 
   1  -2   2      690.32      614.16     46.01 o 
   2  -2   2      615.38      662.96     44.96 o 
   3  -2   2      827.56      889.37     25.82 o 
   4  -2   2        0.38        0.73      0.45 o 
  -4  -1   2       58.28       58.48      1.68 o 
  -3  -1   2      484.33      519.48      3.50 o 
  -2  -1   2      324.12      313.55     12.48 o 
  -1  -1   2      487.77      503.32      3.79 o 
   0  -1   2     7565.01     7258.43     36.42 o 
   1  -1   2        0.80       19.11      3.58 o 
   2  -1   2     1850.51     1921.85     35.34 o 
   3  -1   2      348.26      354.06     11.46 o 
   4  -1   2      165.18      189.69      3.16 o 
  -4   0   2        2.87        2.80      0.56 o 
  -3   0   2      919.10      888.50      8.36 o 
  -2   0   2      238.36      210.82      3.59 o 
  -1   0   2     2437.55     2237.97     13.04 o 
   0   0   2     1223.33     1374.47      8.62 o 
   1   0   2     2163.82     2228.29      9.52 o 
   2   0   2     2019.82     1917.99      8.11 o 
   3   0   2      174.70      177.67      2.54 o 
   4   0   2      404.45      435.98      4.89 o 
  -4   1   2      280.77      301.69     11.52 o 
  -3   1   2     1017.88     1075.81      5.57 o 
  -2   1   2      204.77      223.89      4.36 o 
  -1   1   2     3694.96     3970.90     70.86 o 
   0   1   2     1880.28     1868.96     62.64 o 
   1   1   2     4094.65     3847.57     21.46 o 
   2   1   2     3385.00     3499.74     30.14 o 
   3   1   2      481.67      506.57      4.81 o 
   4   1   2      514.94      517.26      5.41 o 
  -4   2   2      909.59      906.99      7.94 o 
  -3   2   2      102.35      109.39      1.48 o 
  -2   2   2      197.53      186.82      4.53 o 
  -1   2   2     3364.57     3321.29     18.77 o 
   0   2   2      255.75      261.91      1.59 o 
   1   2   2     3907.07     4456.78    200.17 o 
   2   2   2       82.39       76.58      1.04 o 
   3   2   2      630.93      667.10      5.92 o 
   4   2   2      381.72      402.59      4.83 o 
  -4   3   2      707.48      725.25      7.09 o 
  -3   3   2       75.71       72.31      1.74 o 
  -2   3   2     2068.33     2018.38     17.61 o 
  -1   3   2     2562.03     2537.26     49.33 o 
   0   3   2     1012.63      834.03     55.81 o 
   1   3   2     2823.11     2591.35     29.95 o 
   2   3   2       32.39       31.45      1.04 o 
   3   3   2      943.46     1035.03      8.16 o 
   4   3   2      129.46      129.01      2.69 o 
  -4   4   2      156.81      156.54      3.16 o 
  -3   4   2       20.64       23.34      1.06 o 
  -2   4   2      497.50      451.05      4.35 o 
  -1   4   2        2.86        5.02      2.24 o 
   0   4   2     1276.01     1270.10      5.96 o 
   1   4   2      555.34      514.64     21.96 o 
   2   4   2      103.91       94.25      1.79 o 
   3   4   2      486.77      485.58      5.09 o 
   4   4   2      101.28      116.92      2.85 o 
  -3   5   2      544.12      463.99      5.07 o 
  -2   5   2      649.15      578.99      5.34 o 
  -1   5   2      217.80      223.83      5.13 o 
   0   5   2     1623.61     2070.97    177.03 o 
   1   5   2       37.12       30.22      4.14 o 
   2   5   2      925.11      765.47      6.13 o 
   3   5   2      296.21      299.56      3.97 o 
   4   5   2      263.25      247.13      3.95 o 
  -3   6   2      654.25      537.63      5.89 o 
  -2   6   2       58.23       65.65      1.72 o 
  -1   6   2      207.35      170.57     26.14 o 
   0   6   2     1192.24     1578.81     55.38 o 
   1   6   2      438.08      546.25      6.51 o 
   2   6   2      935.10      736.26      6.15 o 
   3   6   2       27.39       22.77      1.17 o 
   4   6   2      205.32      192.26      3.58 o 
  -2   7   2       49.92       39.41      1.51 o 
  -1   7   2      752.68      645.72     63.22 o 
   0   7   2      613.93      735.11     53.80 o 
   1   7   2      647.56      761.90     27.95 o 
   2   7   2      215.04      198.40      2.90 o 
   3   7   2      135.73      113.54      2.46 o 
  -2   8   2      234.26      222.71      4.24 o 
  -1   8   2      313.86      321.34      4.56 o 
   0   8   2        9.60       10.71      0.59 o 
   1   8   2      310.86      372.77      3.06 o 
   2   8   2        0.98        1.76      0.67 o 
   3   8   2      177.90      180.52      3.11 o 
  -1   9   2       59.31       52.51      1.78 o 
   0   9   2      124.95      148.83      2.77 o 
   1   9   2      455.97      605.18      6.30 o 
   2   9   2       47.37       59.14      2.02 o 
  -1  -9   3       27.13       28.75      1.42 o 
   0  -9   3      152.97      168.96      3.26 o 
   1  -9   3       99.75      116.45      2.70 o 
  -1  -8   3        5.29        4.57      0.68 o 
   0  -8   3      501.71      473.12      5.36 o 
   1  -8   3       46.03       54.59      1.77 o 
   2  -8   3      128.20      137.86      3.11 o 
  -3  -7   3      154.83      109.13      2.16 o 
  -2  -7   3      229.82      233.57      5.63 o 
  -1  -7   3      337.84      359.86      4.44 o 
   0  -7   3      894.71      811.50      7.28 o 
   1  -7   3       19.60       20.65      1.07 o 
   2  -7   3      344.66      340.49      4.52 o 
  -3  -6   3      561.36      429.93      4.87 o 
  -2  -6   3       48.06       52.37      1.47 o 
  -1  -6   3      719.93      777.40      6.74 o 
   0  -6   3      231.68      176.60      2.75 o 
   1  -6   3      297.27      270.57     12.33 o 
   2  -6   3      924.49      989.22      8.55 o 
   3  -6   3      162.79      174.90      3.40 o 
  -3  -5   3      326.41      212.88      3.27 o 
  -2  -5   3       13.12       15.66      0.87 o 
  -1  -5   3     1200.97     1257.66      6.15 o 
   0  -5   3      160.74      195.82      2.74 o 
   1  -5   3      647.87      624.58     12.67 o 
   2  -5   3      125.79      151.06     13.33 o 
   3  -5   3       30.74       39.31      1.58 o 
  -4  -4   3      239.32      229.54      3.80 o 
  -3  -4   3       39.66       33.50      3.98 o 
  -2  -4   3      299.26      331.50      3.56 o 
  -1  -4   3     1801.41     1683.09     12.21 o 
   0  -4   3      413.78      491.83      4.29 o 
   1  -4   3      779.16      675.33     32.54 o 
   2  -4   3       70.41       67.53      1.03 o 
   3  -4   3      435.46      456.17     25.61 o 
  -4  -3   3      333.34      298.32      4.07 o 
  -3  -3   3       65.00       56.17      5.90 o 
  -2  -3   3      941.83     1002.92      7.28 o 
  -1  -3   3       28.47       27.30      0.62 o 
   0  -3   3      763.85      803.54      5.76 o 
   1  -3   3     1009.29     1091.47     16.65 o 
   2  -3   3      452.03      474.50     26.09 o 
   3  -3   3     1000.60     1036.89     23.98 o 
   4  -3   3      162.52      191.86      3.29 o 
  -4  -2   3      295.90      257.75      3.61 o 
  -3  -2   3      366.60      402.14     12.40 o 
  -2  -2   3     2144.48     2370.68     14.46 o 
  -1  -2   3      671.69      778.39      5.68 o 
   0  -2   3     6443.80     6162.81     40.58 o 
   1  -2   3      656.62      670.61     14.53 o 
   2  -2   3      715.78      632.54     17.55 o 
   3  -2   3      618.26      599.88     25.95 o 
   4  -2   3      132.23      126.93      2.46 o 
  -4  -1   3       72.06       63.40      1.71 o 
  -3  -1   3      696.14      734.63     20.75 o 
  -2  -1   3      714.49      716.44      5.52 o 
  -1  -1   3      104.55       93.98      1.43 o 
   0  -1   3     2606.50     2751.87     32.38 o 
   1  -1   3     1499.55     1653.46    100.27 o 
   2  -1   3     1794.36     1560.48     99.51 o 
   3  -1   3      210.84      207.16      2.73 o 
   4  -1   3      292.41      301.53      3.85 o 
  -4   0   3      132.76      131.70      1.76 o 
  -3   0   3      926.43     1021.29     33.27 o 
  -2   0   3       28.51       26.57      0.67 o 
  -1   0   3     1633.10     1566.35      9.71 o 
   0   0   3     1113.38     1159.97     22.84 o 
   1   0   3     1920.64     1880.38     49.87 o 
   2   0   3      206.54      174.65      3.65 o 
   3   0   3        5.15        5.14      0.58 o 
   4   0   3      751.78      853.56      7.77 o 
  -4   1   3       46.10       55.05      1.18 o 
  -3   1   3      446.35      466.16      3.20 o 
  -2   1   3      328.43      366.51      2.48 o 
  -1   1   3     3581.08     3526.45     19.99 o 
   0   1   3       96.89       86.62      3.89 o 
   1   1   3     2010.17     2009.13     35.38 o 
   2   1   3      213.76      206.57      2.42 o 
   3   1   3      447.90      498.35      4.80 o 
   4   1   3      645.20      666.95      6.58 o 
  -4   2   3      390.27      391.33      4.79 o 
  -3   2   3      491.76      492.97      4.47 o 
  -2   2   3      782.73      812.75     10.54 o 
  -1   2   3      242.16      231.83     17.21 o 
   0   2   3      493.67      399.72     48.34 o 
   1   2   3     4722.28     4663.56    135.03 o 
   2   2   3      908.11      985.95      7.00 o 
   3   2   3     1174.98     1242.60      9.20 o 
   4   2   3      184.62      196.55      3.33 o 
  -4   3   3      346.79      313.53      4.25 o 
  -3   3   3      208.92      207.45      3.14 o 
  -2   3   3     1499.01     1434.47      9.74 o 
  -1   3   3      358.01      347.00      2.29 o 
   0   3   3     3951.08     3665.25     14.59 o 
   1   3   3     1102.34     1070.43      5.59 o 
   2   3   3      434.73      477.69      4.40 o 
   3   3   3      753.08      790.07      6.83 o 
   4   3   3       19.16       21.41      1.20 o 
  -3   4   3      262.28      235.49      3.42 o 
  -2   4   3     1168.01     1113.05      8.30 o 
  -1   4   3      104.32       94.02      3.44 o 
   0   4   3     2222.71     2069.83     42.37 o 
   1   4   3      244.56      260.86      6.26 o 
   2   4   3     1218.30     1679.72     11.51 o 
   3   4   3      246.64      268.01      3.63 o 
   4   4   3       11.43       10.58      0.97 o 
  -3   5   3      293.26      265.85      3.87 o 
  -2   5   3      102.54       93.73      2.03 o 
  -1   5   3      288.88      267.51      8.85 o 
   0   5   3      574.29      612.31     25.95 o 
   1   5   3       64.90       66.83      2.65 o 
   2   5   3      855.40      788.60      6.31 o 
   3   5   3       37.78       45.70      1.81 o 
   4   5   3      241.60      280.07      4.48 o 
  -3   6   3      367.14      370.93      5.03 o 
  -2   6   3      190.21      174.54      2.96 o 
  -1   6   3     1401.53     1041.50     52.50 o 
   0   6   3       14.54       23.90      2.40 o 
   1   6   3      366.06      395.23      5.62 o 
   2   6   3      646.85      608.53     18.19 o 
   3   6   3       52.27       44.90      1.57 o 
   4   6   3      304.74      310.97      4.67 o 
  -2   7   3       76.60       66.24      2.00 o 
  -1   7   3      607.38      523.44     21.81 o 
   0   7   3        3.67        5.41      1.13 o 
   1   7   3     1506.42     1796.22     10.43 o 
   2   7   3      411.00      435.86      5.14 o 
   3   7   3      146.31      140.50      2.78 o 
  -2   8   3      345.30      410.50      6.45 o 
  -1   8   3      388.54      420.72     24.85 o 
   0   8   3      156.99      196.76     12.22 o 
   1   8   3      476.37      676.97      6.85 o 
   2   8   3       18.06       21.90      1.24 o 
   3   8   3      174.21      154.52      2.69 o 
  -1   9   3       38.01       31.35      1.30 o 
   0   9   3      289.00      333.14     30.26 o 
   1   9   3       69.29       83.64      2.17 o 
   2   9   3       61.23       66.60      1.97 o 
   0  -9   4      187.20      195.28      3.61 o 
  -2  -8   4       64.37       64.24      1.82 o 
  -1  -8   4       49.16       37.32      0.97 o 
   0  -8   4      227.02      229.82      3.71 o 
   1  -8   4       59.10       58.37      1.86 o 
  -2  -7   4       24.05       26.83      1.24 o 
  -1  -7   4      190.38      168.92      4.48 o 
   0  -7   4      299.49      239.08      3.57 o 
   1  -7   4      117.25      112.81      2.49 o 
   2  -7   4      290.38      286.62      4.19 o 
  -3  -6   4      277.54      196.71      3.10 o 
  -2  -6   4      169.31      186.45      2.94 o 
  -1  -6   4      877.43      956.30     16.02 o 
   0  -6   4      420.98      371.59      4.31 o 
   1  -6   4      637.38      545.34     27.77 o 
   2  -6   4      409.88      424.06     14.92 o 
   3  -6   4      137.67      143.61      3.04 o 
  -3  -5   4      263.64      206.78     57.64 o 
  -2  -5   4      547.72      591.34      5.57 o 
  -1  -5   4      194.14      189.57      2.14 o 
   0  -5   4        5.65       11.08      0.76 o 
   1  -5   4     1045.32      987.11     27.11 o 
   2  -5   4      114.82      132.33     14.47 o 
   3  -5   4      345.54      385.56     13.19 o 
  -3  -4   4       57.81       41.16      8.98 o 
  -2  -4   4      807.53      890.58      7.11 o 
  -1  -4   4      157.00      163.77      1.64 o 
   0  -4   4     1109.75     1039.77      7.27 o 
   1  -4   4     1884.18     1841.82    156.48 o 
   2  -4   4       12.03       10.77      0.51 o 
   3  -4   4      487.54      510.78     21.24 o 
  -4  -3   4       47.20       41.03      1.43 o 
  -3  -3   4       13.70       12.62      0.84 o 
  -2  -3   4      771.31      867.48      6.87 o 
  -1  -3   4       28.03       33.74      1.06 o 
   0  -3   4      834.25      943.78      6.70 o 
   1  -3   4      224.40      236.50      9.39 o 
   2  -3   4      219.28      189.15      8.85 o 
   3  -3   4      617.87      597.61     10.21 o 
   4  -3   4       16.69       18.14      1.10 o 
  -4  -2   4       29.28       32.50      1.34 o 
  -3  -2   4      794.70      755.49      4.74 o 
  -2  -2   4      740.70      824.50      6.66 o 
  -1  -2   4      656.46      728.88      5.59 o 
   0  -2   4     2170.66     2546.44     72.72 o 
   1  -2   4      357.87      325.74      3.09 o 
   2  -2   4     2109.17     1829.83      7.89 o 
   3  -2   4      259.94      313.96      3.81 o 
   4  -2   4      257.12      254.46      3.53 o 
  -4  -1   4        7.22        7.70      0.57 o 
  -3  -1   4      892.08     1015.50      5.83 o 
  -2  -1   4      162.25      162.86      2.33 o 
  -1  -1   4     2960.62     3383.03     19.48 o 
   0  -1   4     1417.00     1551.36     29.20 o 
   1  -1   4      236.06      208.88      2.30 o 
   2  -1   4     3030.13     3625.21     57.16 o 
   3  -1   4       50.58       48.15      1.36 o 
   4  -1   4      436.12      396.25      4.49 o 
  -4   0   4      261.90      240.87      5.17 o 
  -3   0   4      890.33      923.76      5.56 o 
  -2   0   4      273.09      286.13      3.35 o 
  -1   0   4     2419.23     2427.56     14.44 o 
   0   0   4       22.88       21.56      1.42 o 
   1   0   4     1888.77     1696.51     36.51 o 
   2   0   4     2704.23     2862.93     86.67 o 
   3   0   4      145.76      141.41      2.30 o 
   4   0   4      435.93      445.69      4.99 o 
  -4   1   4      440.53      446.49      5.26 o 
  -3   1   4       11.60       12.03      0.59 o 
  -2   1   4      342.83      339.03     10.69 o 
  -1   1   4     1310.81     1343.35      8.77 o 
   0   1   4      157.97      134.80      2.48 o 
   1   1   4     2012.15     1953.46     10.86 o 
   2   1   4        6.59        6.06      0.60 o 
   3   1   4      209.33      207.53      3.01 o 
   4   1   4      114.61      124.26      2.58 o 
  -4   2   4      274.11      271.52      3.94 o 
  -3   2   4       32.32       32.79      1.33 o 
  -2   2   4     2073.66     2232.76     32.98 o 
  -1   2   4     1005.99     1118.49      7.71 o 
   0   2   4      500.84      474.42     19.31 o 
   1   2   4     1747.33     1589.71     19.89 o 
   2   2   4      139.01      148.43      2.06 o 
   3   2   4     1716.76     1851.14     12.54 o 
   4   2   4      114.33      120.45      2.67 o 
  -3   3   4      126.31      115.70      2.33 o 
  -2   3   4     1343.91     1305.00      9.32 o 
  -1   3   4       18.35       16.53      0.57 o 
   0   3   4      835.12      689.80      6.44 o 
   1   3   4      676.48      649.49      4.13 o 
   2   3   4      630.72      619.16      5.09 o 
   3   3   4     1011.72     1076.39      8.47 o 
   4   3   4       72.26       76.71      2.15 o 
  -3   4   4      535.74      530.78      5.90 o 
  -2   4   4      615.12      600.22      5.65 o 
  -1   4   4     1077.66     1066.90      7.62 o 
   0   4   4     3189.60     2642.21     56.12 o 
   1   4   4      336.76      381.39     11.67 o 
   2   4   4     1251.25     1183.18      8.20 o 
   3   4   4      299.97      325.89      4.07 o 
   4   4   4      176.83      203.93      3.65 o 
  -3   5   4      551.27      456.48      5.37 o 
  -2   5   4        2.21        2.19      0.46 o 
  -1   5   4      497.41      447.60     11.53 o 
   0   5   4      418.80      367.93     10.99 o 
   1   5   4       86.03       93.45      3.01 o 
   2   5   4      877.38      828.32     14.89 o 
   3   5   4       31.61       31.16      1.31 o 
   4   5   4      264.81      285.07      4.40 o 
  -3   6   4      334.88      344.18      5.11 o 
  -2   6   4       14.63       18.51      1.01 o 
  -1   6   4     1060.46      846.38     33.09 o 
   0   6   4      384.97      380.92      7.83 o 
   1   6   4      264.54      315.27     18.32 o 
   2   6   4      161.17      125.77      2.32 o 
   3   6   4       96.64       94.36      2.23 o 
   4   6   4      270.92      274.29      4.46 o 
  -2   7   4      167.58      165.20      3.16 o 
  -1   7   4      426.82      377.67      5.87 o 
   0   7   4       98.06      104.43      6.28 o 
   1   7   4      322.48      361.41      4.33 o 
   2   7   4       58.80       51.15      1.69 o 
   3   7   4      438.41      388.39      4.48 o 
  -1   8   4       54.59       57.64      3.85 o 
   0   8   4      324.67      356.06      5.68 o 
   1   8   4      553.33      681.76      6.67 o 
   2   8   4      128.63      152.38      3.12 o 
   3   8   4      450.04      341.48      4.25 o 
  -1   9   4       86.04       88.77     11.71 o 
   0   9   4      438.84      490.99     14.96 o 
   1   9   4       88.78      122.45      2.87 o 
   2   9   4       47.67       57.70      1.94 o 
  -1  -8   5       27.68       19.14      0.76 o 
   0  -8   5      269.00      228.88      3.85 o 
   1  -8   5        8.45        8.67      0.84 o 
  -2  -7   5       52.94       54.71      1.75 o 
  -1  -7   5      321.79      277.73      2.55 o 
   0  -7   5       33.89       30.29      1.35 o 
   1  -7   5       68.23       57.14      1.80 o 
   2  -7   5      326.28      309.52      4.43 o 
  -3  -6   5       39.85       30.10      1.17 o 
  -2  -6   5       15.58       16.19      1.02 o 
  -1  -6   5      720.26      790.86      4.96 o 
   0  -6   5       52.17       57.76      1.66 o 
   1  -6   5      776.22      647.39      4.23 o 
   2  -6   5      172.83      171.85     12.80 o 
   3  -6   5       80.06       84.62      2.29 o 
  -3  -5   5       16.00       11.46      3.30 o 
  -2  -5   5      407.19      444.11      4.90 o 
  -1  -5   5     1237.29     1287.81     11.96 o 
   0  -5   5      134.58      131.54      2.27 o 
   1  -5   5      740.30      721.99     44.52 o 
   2  -5   5      141.96      123.17      1.57 o 
   3  -5   5      582.72      541.06      3.94 o 
  -3  -4   5      100.98       76.34     11.23 o 
  -2  -4   5      989.52     1125.88      8.72 o 
  -1  -4   5      219.95      226.03      2.98 o 
   0  -4   5      273.37      295.77      3.37 o 
   1  -4   5      369.51      359.77      6.42 o 
   2  -4   5      356.74      332.69      6.76 o 
   3  -4   5      475.08      453.07      4.57 o 
  -3  -3   5       99.78       88.63      6.08 o 
  -2  -3   5      398.02      483.44      5.06 o 
  -1  -3   5       91.23       99.19      1.88 o 
   0  -3   5     2279.82     2480.11     37.37 o 
   1  -3   5      218.64      230.58      2.53 o 
   2  -3   5      672.08      661.81      8.08 o 
   3  -3   5      203.58      221.22      3.13 o 
   4  -3   5       45.62       41.88      1.43 o 
  -4  -2   5        9.64        7.67      0.78 o 
  -3  -2   5      251.38      267.61      2.57 o 
  -2  -2   5      184.86      187.45      2.81 o 
  -1  -2   5      226.82      217.85      2.74 o 
   0  -2   5      923.23      949.34     11.34 o 
   1  -2   5        0.79        1.75      0.22 o 
   2  -2   5      897.06      896.16      4.58 o 
   3  -2   5      181.91      178.93      2.69 o 
   4  -2   5      319.79      297.12      3.87 o 
  -4  -1   5       87.45       96.65      4.07 o 
  -3  -1   5      616.88      664.97      5.61 o 
  -2  -1   5      187.39      167.12      2.49 o 
  -1  -1   5     1767.40     1827.15     11.62 o 
   0  -1   5     1771.37     2140.57    155.15 o 
   1  -1   5     1279.64     1406.07     15.69 o 
   2  -1   5      577.03      516.55     12.13 o 
   3  -1   5      276.10      281.23      3.54 o 
   4  -1   5      541.84      563.83      5.93 o 
  -4   0   5      258.21      263.18      8.78 o 
  -3   0   5      242.01      289.76      9.82 o 
  -2   0   5      227.33      263.28      3.42 o 
  -1   0   5     2354.42     2556.36     15.44 o 
   0   0   5      349.57      394.06     30.34 o 
   1   0   5     2049.47     1988.78      6.74 o 
   2   0   5      217.00      222.36      2.77 o 
   3   0   5     1126.29     1088.24      8.12 o 
   4   0   5      488.03      436.83      4.88 o 
  -4   1   5      665.25      676.23      7.00 o 
  -3   1   5      454.15      463.10      8.49 o 
  -2   1   5      808.96      852.39      7.01 o 
  -1   1   5      723.56      747.97      5.96 o 
   0   1   5      280.12      273.29      3.34 o 
   1   1   5     1913.45     1787.86     77.74 o 
   2   1   5      154.10      142.16      2.04 o 
   3   1   5      860.85      914.33      7.42 o 
   4   1   5       57.96       60.72      1.85 o 
  -3   2   5       34.94       39.06      1.45 o 
  -2   2   5      223.07      256.25     11.77 o 
  -1   2   5      131.99      132.03      2.14 o 
   0   2   5     2976.14     2715.65    124.38 o 
   1   2   5      555.66      482.66     18.90 o 
   2   2   5      135.77      144.09      2.13 o 
   3   2   5      346.20      403.02      4.49 o 
   4   2   5       22.33       24.04      1.28 o 
  -3   3   5      271.86      272.61      4.00 o 
  -2   3   5      526.51      510.50      5.15 o 
  -1   3   5      189.65      187.91      1.80 o 
   0   3   5     1843.15     1746.25     34.40 o 
   1   3   5        0.84        1.74      0.37 o 
   2   3   5     1129.24     1286.19     28.08 o 
   3   3   5      299.47      304.87      3.78 o 
   4   3   5      237.84      261.27      4.13 o 
  -3   4   5      686.35      652.72      6.76 o 
  -2   4   5      244.95      276.60      3.79 o 
  -1   4   5      488.88      493.16      3.31 o 
   0   4   5     1259.17     1217.60      8.00 o 
   1   4   5      291.40      312.80      7.99 o 
   2   4   5     1300.81     1464.52     10.00 o 
   3   4   5       48.96       51.54      1.61 o 
   4   4   5      401.45      491.74      6.06 o 
  -3   5   5      374.70      312.64      4.32 o 
  -2   5   5      136.73      115.40      2.37 o 
  -1   5   5     1149.72     1042.51      8.51 o 
   0   5   5      320.25      271.91      7.52 o 
   1   5   5     1196.86     1247.15      6.13 o 
   2   5   5      635.00      684.32     71.09 o 
   3   5   5       95.78       93.96      2.17 o 
   4   5   5      368.22      421.64      5.57 o 
  -2   6   5      175.83      146.19      2.76 o 
  -1   6   5      340.40      291.40     21.00 o 
   0   6   5        2.81        2.82      0.35 o 
   1   6   5     1304.48     1735.67     12.48 o 
   2   6   5       33.63       29.79      1.24 o 
   3   6   5      132.94      119.53      1.69 o 
  -2   7   5      317.28      274.47      4.10 o 
  -1   7   5      204.13      175.57      8.76 o 
   0   7   5      217.06      231.24      7.98 o 
   1   7   5      791.91      895.91      7.82 o 
   2   7   5        3.35        3.58      0.70 o 
   3   7   5      192.54      148.70      2.68 o 
  -1   8   5        8.94        7.65      0.62 o 
   0   8   5      251.73      249.47     22.61 o 
   1   8   5      109.92      143.90      3.06 o 
   2   8   5      164.16      200.45      3.58 o 
   0   9   5      444.80      556.85      6.35 o 
   1   9   5       26.78       42.69      1.73 o 
   0  -8   6      110.49       79.71      2.28 o 
  -2  -7   6        7.45        8.92      0.92 o 
  -1  -7   6      320.10      311.78      8.76 o 
   0  -7   6       62.90       52.61      1.76 o 
   1  -7   6      180.33      148.53      2.96 o 
   2  -7   6       87.10       82.85      2.28 o 
  -2  -6   6      105.62      129.63      2.74 o 
  -1  -6   6      141.03      148.74      1.96 o 
   0  -6   6       58.21       60.94      1.75 o 
   1  -6   6      278.86      245.82      3.64 o 
   2  -6   6       16.96       16.07      1.80 o 
  -3  -5   6       24.70       27.96      1.42 o 
  -2  -5   6      222.37      241.93      3.64 o 
  -1  -5   6       17.26       19.62      1.09 o 
   0  -5   6      957.67     1007.35      7.46 o 
   1  -5   6      844.70      762.21      8.45 o 
   2  -5   6       88.31       78.80      3.60 o 
   3  -5   6      525.10      538.62      5.69 o 
  -3  -4   6       88.24       89.30      2.23 o 
  -2  -4   6      649.02      726.99      6.67 o 
  -1  -4   6      149.03      165.68      2.72 o 
   0  -4   6     1306.76     1311.70      8.20 o 
   1  -4   6       50.93       48.08      5.56 o 
   2  -4   6      111.74       94.28      2.74 o 
   3  -4   6      475.19      454.90      4.95 o 
  -3  -3   6      597.57      515.61     26.50 o 
  -2  -3   6      457.07      501.38      5.26 o 
  -1  -3   6      293.09      291.74      3.46 o 
   0  -3   6     1113.51     1168.23      6.80 o 
   1  -3   6      283.97      260.20      2.07 o 
   2  -3   6     1074.13     1088.10     25.06 o 
   3  -3   6      155.28      142.13      2.38 o 
   4  -3   6      129.10      135.58      2.80 o 
  -3  -2   6      493.87      474.53     17.22 o 
  -2  -2   6       11.73        8.52      0.77 o 
  -1  -2   6      548.35      590.89      5.32 o 
   0  -2   6      179.99      157.59     12.71 o 
   1  -2   6      349.38      376.82     34.32 o 
   2  -2   6      749.83      773.71      4.16 o 
   3  -2   6        0.61        0.85      0.43 o 
   4  -2   6      379.48      364.92      4.55 o 
  -3  -1   6      446.83      488.11      3.76 o 
  -2  -1   6      124.66      127.64      2.36 o 
  -1  -1   6     1765.45     1798.18     11.69 o 
   0  -1   6       14.67       12.66      0.53 o 
   1  -1   6     1287.53     1326.50     19.01 o 
   2  -1   6      602.36      593.45     19.94 o 
   3  -1   6       24.97       23.31      1.05 o 
   4  -1   6      523.55      471.86      5.25 o 
  -3   0   6       43.60       48.12      1.37 o 
  -2   0   6      350.71      383.33      4.46 o 
  -1   0   6      621.81      622.36      5.37 o 
   0   0   6      392.85      432.88     20.50 o 
   1   0   6     2964.66     3257.02     10.72 o 
   2   0   6      207.79      178.80     12.61 o 
   3   0   6      328.30      349.46      4.21 o 
   4   0   6      281.98      267.34      3.95 o 
  -3   1   6       53.69       55.63      1.78 o 
  -2   1   6     2270.21     2381.08     15.52 o 
  -1   1   6      463.14      505.35      4.81 o 
   0   1   6     1137.57     1139.16      6.99 o 
   1   1   6     1164.83     1138.67     43.97 o 
   2   1   6      224.82      189.65     13.58 o 
   3   1   6     1263.52     1280.14      9.55 o 
   4   1   6      130.98      123.31      2.63 o 
  -3   2   6      206.14      208.68      3.49 o 
  -2   2   6     1532.20     1569.86     11.31 o 
  -1   2   6       20.15       23.60      1.11 o 
   0   2   6      995.31      931.96     38.75 o 
   1   2   6      495.56      509.70     18.79 o 
   2   2   6      514.87      453.97     15.31 o 
   3   2   6      414.59      416.52      4.49 o 
   4   2   6        0.62        0.78      0.54 o 
  -3   3   6      236.55      236.03      3.82 o 
  -2   3   6      138.49      149.02      2.69 o 
  -1   3   6      172.19      175.01      7.72 o 
   0   3   6     1531.12     1455.12     43.93 o 
   1   3   6      351.26      366.05     14.20 o 
   2   3   6      904.28      883.58      4.90 o 
   3   3   6      127.44      131.30      2.46 o 
   4   3   6      122.79      142.68      2.95 o 
  -3   4   6      431.78      465.56      5.89 o 
  -2   4   6       39.13       40.53      1.49 o 
  -1   4   6      926.74      822.35     35.38 o 
   0   4   6       99.25       83.85      4.21 o 
   1   4   6       68.92       61.42      4.58 o 
   2   4   6      670.67      656.86     10.31 o 
   3   4   6       43.29       47.31      1.62 o 
   4   4   6      330.64      393.84      5.30 o 
  -3   5   6      342.39      324.78      4.83 o 
  -2   5   6       80.81       86.00      2.13 o 
  -1   5   6     1478.82     1368.60      7.10 o 
   0   5   6      247.27      205.26     18.47 o 
   1   5   6     1021.76     1067.28      8.43 o 
   2   5   6      646.48      625.81      4.08 o 
   3   5   6      216.85      185.56      8.04 o 
   4   5   6      298.43      329.27      4.85 o 
  -2   6   6      223.96      215.90      3.59 o 
  -1   6   6      495.71      392.06     46.48 o 
   0   6   6       45.44       44.15      1.96 o 
   1   6   6      369.55      391.09      4.62 o 
   2   6   6      186.62      196.17      3.32 o 
   3   6   6      393.51      310.51      3.96 o 
  -2   7   6      517.87      564.41      6.76 o 
  -1   7   6       76.92       62.92      1.85 o 
   0   7   6      314.28      287.21     11.91 o 
   1   7   6      251.21      320.10      4.53 o 
   2   7   6      138.30      164.26      3.21 o 
   3   7   6      243.55      193.78      3.65 o 
  -1   8   6       18.19       18.86      0.86 o 
   0   8   6      446.30      485.09     24.09 o 
   1   8   6       31.70       40.20      1.67 o 
   2   8   6       97.67      108.30      2.53 o 
   1   9   6       19.07       17.78      1.21 o 
  -1  -7   7      165.71      184.19      3.35 o 
   0  -7   7        7.21        5.18      0.63 o 
   1  -7   7      384.62      245.70      3.88 o 
  -2  -6   7      340.06      375.67      5.03 o 
  -1  -6   7      239.37      239.51      3.61 o 
   0  -6   7       25.32       24.07      1.27 o 
   1  -6   7      391.64      320.47      4.17 o 
   2  -6   7        3.21        3.72      0.47 o 
  -2  -5   7      390.90      506.52      6.08 o 
  -1  -5   7       14.64       14.11      0.98 o 
   0  -5   7       61.21       62.83      1.22 o 
   1  -5   7      309.98      315.00      7.04 o 
   2  -5   7      174.71      168.50      2.03 o 
   3  -5   7      221.33      213.23      3.37 o 
  -3  -4   7      150.37      168.32      3.35 o 
  -2  -4   7      232.69      262.56      3.88 o 
  -1  -4   7       47.11       48.36      1.57 o 
   0  -4   7      797.19      797.98      4.80 o 
   1  -4   7      293.91      288.07      3.49 o 
   2  -4   7      618.79      584.41     10.00 o 
   3  -4   7      109.83      100.11      2.22 o 
  -3  -3   7      277.57      305.43      4.43 o 
  -2  -3   7      263.49      249.80      3.55 o 
  -1  -3   7      736.15      820.59      7.14 o 
   0  -3   7      878.17      953.17      7.47 o 
   1  -3   7       37.25       40.44      0.88 o 
   2  -3   7      717.20      656.75     20.98 o 
   3  -3   7       52.20       52.78      1.68 o 
  -3  -2   7      449.75      433.18      3.65 o 
  -2  -2   7      199.01      167.36      2.82 o 
  -1  -2   7      774.29      873.06      7.24 o 
   0  -2   7      275.42      288.97     18.22 o 
   1  -2   7      487.04      509.56      8.43 o 
   2  -2   7      836.63      764.03     20.91 o 
   3  -2   7      201.93      171.89      2.68 o 
   4  -2   7      231.04      229.66      3.68 o 
  -3  -1   7       75.56       81.49      1.50 o 
  -2  -1   7      111.52      116.19      2.41 o 
  -1  -1   7      579.59      513.44      4.74 o 
   0  -1   7       40.74       40.26      1.53 o 
   1  -1   7      510.47      509.38     14.25 o 
   2  -1   7       60.63       60.94      5.62 o 
   3  -1   7      433.74      457.70      4.89 o 
   4  -1   7       73.86       91.28      2.36 o 
  -3   0   7       13.47       14.45      0.71 o 
  -2   0   7      620.71      699.89      6.75 o 
  -1   0   7      549.04      566.80      5.35 o 
   0   0   7      297.37      284.62      5.57 o 
   1   0   7     1088.23     1124.54     12.84 o 
   2   0   7      143.74      150.12      2.39 o 
   3   0   7      827.62      762.01      6.56 o 
   4   0   7        5.85        5.94      0.73 o 
  -3   1   7        9.03       10.34      0.97 o 
  -2   1   7      266.11      277.16      3.90 o 
  -1   1   7      203.02      210.70      3.02 o 
   0   1   7     1246.33     1322.84     13.88 o 
   1   1   7      611.02      666.51      7.43 o 
   2   1   7      468.60      389.55     15.67 o 
   3   1   7      646.36      637.15      5.91 o 
   4   1   7       83.50       64.80      1.83 o 
  -3   2   7      344.76      338.53      4.70 o 
  -2   2   7      638.52      697.19      6.90 o 
  -1   2   7     1103.60     1086.76      8.24 o 
   0   2   7     1523.87     1456.46     65.97 o 
   1   2   7        0.90        2.60      0.26 o 
   2   2   7      993.98      924.32     51.72 o 
   3   2   7      225.87      232.29      6.42 o 
   4   2   7      240.50      233.03      3.81 o 
  -3   3   7      456.83      473.30      5.93 o 
  -2   3   7       43.32       42.90      1.54 o 
  -1   3   7      390.33      434.15      4.74 o 
   0   3   7      427.25      443.10      9.30 o 
   1   3   7      132.97      112.44      3.38 o 
   2   3   7     1299.49     1283.67     51.34 o 
   3   3   7       26.20       25.23      1.29 o 
   4   3   7      289.06      298.09      4.28 o 
  -3   4   7      211.48      193.06      3.63 o 
  -2   4   7        4.26        2.96      0.59 o 
  -1   4   7      587.64      626.43      4.19 o 
   0   4   7      165.96      153.74      2.28 o 
   1   4   7      469.52      462.45      4.97 o 
   2   4   7      237.06      243.07      2.35 o 
   3   4   7       52.42       49.84      2.35 o 
   4   4   7      332.98      400.03      5.41 o 
  -2   5   7      227.41      223.27      3.66 o 
  -1   5   7      463.64      491.53      9.74 o 
   0   5   7       92.49       75.05      3.79 o 
   1   5   7      860.92      947.36      8.09 o 
   2   5   7        2.51        2.30      0.51 o 
   3   5   7      319.78      344.33      3.29 o 
  -2   6   7      389.00      336.79      4.48 o 
  -1   6   7      118.76       99.53      2.28 o 
   0   6   7      473.22      397.28      3.04 o 
   1   6   7      927.32     1170.10      9.73 o 
   2   6   7       10.45        9.61      0.97 o 
   3   6   7      656.12      517.77      5.93 o 
  -1   7   7       37.97       32.38      1.71 o 
   0   7   7      430.70      421.17     24.55 o 
   1   7   7       72.45       90.99      2.43 o 
   2   7   7       67.03       60.27      1.85 o 
   3   7   7      315.02      327.01      4.88 o 
   0   8   7      453.71      552.67      6.52 o 
   1   8   7       41.69       51.32      1.83 o 
   2   8   7      327.23      413.45      5.60 o 
  -1  -6   8       74.18       76.52      2.24 o 
   0  -6   8      305.68      314.83      8.67 o 
   1  -6   8      113.66      119.00      6.64 o 
  -2  -5   8      183.72      216.58      3.85 o 
  -1  -5   8       80.38       98.23      2.45 o 
   0  -5   8      633.76      677.54      6.39 o 
   1  -5   8        5.17        4.28      0.35 o 
   2  -5   8       98.06       98.31      1.62 o 
  -2  -4   8       83.83       90.28      2.34 o 
  -1  -4   8       74.48       77.72      2.07 o 
   0  -4   8      306.72      311.37      4.01 o 
   1  -4   8       18.32       22.30      1.58 o 
   2  -4   8      695.63      700.63      4.63 o 
   3  -4   8      161.25      159.96      3.09 o 
  -2  -3   8        0.32        1.33      0.60 o 
  -1  -3   8      487.93      523.21      5.54 o 
   0  -3   8      262.60      264.50      3.57 o 
   1  -3   8      349.48      400.72     15.10 o 
   2  -3   8      337.87      353.20      4.21 o 
   3  -3   8       18.45       17.43      1.05 o 
  -3  -2   8      114.92      120.85      2.85 o 
  -2  -2   8       94.55       98.35      2.43 o 
  -1  -2   8     1559.68     1761.54     12.67 o 
   0  -2   8      208.91      208.29      2.97 o 
   1  -2   8     1216.15     1265.71      6.47 o 
   2  -2   8      183.95      186.56      1.75 o 
   3  -2   8      183.13      167.99      3.00 o 
  -3  -1   8       91.11       92.34      3.64 o 
  -2  -1   8      250.40      228.95      3.46 o 
  -1  -1   8      266.76      287.94      3.87 o 
   0  -1   8       30.80       34.86      0.94 o 
   1  -1   8      990.56     1040.79     28.84 o 
   2  -1   8       13.20       13.24      0.88 o 
  -3   0   8       55.31       60.38      2.04 o 
  -2   0   8      659.06      746.25      7.33 o 
  -1   0   8       72.84       69.71      1.78 o 
   0   0   8      851.80      725.66     30.26 o 
   1   0   8      360.51      414.76     63.05 o 
   2   0   8       26.19       24.57      1.05 o 
   3   0   8      462.42      474.14      5.14 o 
   4   0   8       46.64       43.24      1.69 o 
  -3   1   8      128.11      136.15      3.11 o 
  -2   1   8      399.20      443.11      5.37 o 
  -1   1   8       63.62       71.19      1.86 o 
   0   1   8     1096.97     1025.44     19.37 o 
   1   1   8      153.31      167.05     14.35 o 
   2   1   8      532.85      486.44     24.12 o 
   3   1   8      337.60      320.18      4.04 o 
   4   1   8       29.69       30.94      1.47 o 
  -3   2   8      462.02      493.77      6.23 o 
  -2   2   8      151.02      168.07      3.23 o 
  -1   2   8      146.20      142.05      2.53 o 
   0   2   8     1720.65     1684.92     93.82 o 
   1   2   8      254.51      280.19      3.79 o 
   2   2   8      674.60      601.13     70.05 o 
   3   2   8      114.04      111.68      1.75 o 
   4   2   8      237.23      296.40      4.79 o 
  -2   3   8      103.18      108.01      2.55 o 
  -1   3   8     1075.55     1092.65      8.78 o 
   0   3   8      344.56      353.83      2.72 o 
   1   3   8      298.48      281.72      2.34 o 
   2   3   8      400.09      326.92     14.38 o 
   3   3   8       59.45       61.81      3.61 o 
   4   3   8      285.63      296.64     28.38 o 
  -2   4   8       58.41       64.81      2.02 o 
  -1   4   8      575.28      587.23      4.91 o 
   0   4   8        0.39        2.39      0.37 o 
   1   4   8      921.60      734.86      6.60 o 
   2   4   8      304.32      290.52     10.41 o 
   3   4   8      161.66      138.86      5.63 o 
  -2   5   8      129.39      131.46      3.02 o 
  -1   5   8      238.82      216.72      2.42 o 
   0   5   8       14.39       16.61      1.25 o 
   1   5   8      472.43      457.49      5.11 o 
   2   5   8       24.04       30.94      1.34 o 
   3   5   8      115.25      120.79      3.81 o 
  -1   6   8       68.19       65.42      1.40 o 
   0   6   8      354.46      317.62     10.47 o 
   1   6   8      392.93      400.82      4.93 o 
   2   6   8      268.43      294.42      4.08 o 
   3   6   8      207.84      202.86      3.67 o 
  -1   7   8       14.07       12.35      0.72 o 
   0   7   8      435.29      437.79      5.66 o 
   1   7   8       37.69       34.73      1.58 o 
   2   7   8      266.83      287.11      4.26 o 
   1   8   8       37.40       38.56      1.55 o 
   0  -6   9      162.69      161.63      2.67 o 
  -1  -5   9       45.20       52.77      1.90 o 
   0  -5   9      440.68      449.76      5.39 o 
   1  -5   9      172.22      162.55     10.68 o 
   2  -5   9      135.72      151.23      4.40 o 
  -2  -4   9        8.48        8.34      0.89 o 
  -1  -4   9      176.70      194.97      3.48 o 
   0  -4   9      213.37      240.76      3.74 o 
   1  -4   9       35.85       37.42      0.95 o 
   2  -4   9      205.42      218.37      2.03 o 
  -2  -3   9       58.98       54.83      1.85 o 
  -1  -3   9      246.71      270.77      4.03 o 
   0  -3   9        9.52        8.45      0.81 o 
   1  -3   9      186.83      180.74      2.70 o 
   2  -3   9      380.55      365.88      3.98 o 
   3  -3   9       69.45       68.46      1.94 o 
  -2  -2   9       81.02       89.61      2.36 o 
  -1  -2   9      253.48      252.41      3.65 o 
   0  -2   9      185.98      188.90      3.02 o 
   1  -2   9      777.82      818.00     14.21 o 
   2  -2   9      165.42      155.46      2.68 o 
   3  -2   9      166.24      176.52      3.18 o 
  -2  -1   9      610.41      590.88      6.44 o 
  -1  -1   9      285.25      241.05      3.41 o 
   0  -1   9      392.32      422.78      4.75 o 
   1  -1   9      669.10      697.08      7.03 o 
   2  -1   9      186.29      179.35      2.90 o 
   3  -1   9      528.71      530.16      5.86 o 
  -2   0   9      557.70      582.06      6.56 o 
  -1   0   9       42.31       41.68      1.49 o 
   0   0   9      348.47      320.25      2.76 o 
   1   0   9      153.10      163.13      6.25 o 
   2   0   9      164.70      177.38      2.87 o 
   3   0   9      206.58      184.85      2.93 o 
  -2   1   9      259.06      284.03      4.44 o 
  -1   1   9      349.87      384.76      4.74 o 
   0   1   9      444.53      383.62      8.84 o 
   1   1   9       58.46       48.29      0.97 o 
   2   1   9      612.95      675.93      6.29 o 
   3   1   9       72.32       79.27      2.18 o 
  -2   2   9       19.02       18.73      1.29 o 
  -1   2   9      272.08      260.10      3.67 o 
   0   2   9       12.76       12.28      0.59 o 
   1   2   9      142.14      158.25      2.15 o 
   2   2   9      957.52      934.12     11.62 o 
   3   2   9       21.79       22.25      1.14 o 
  -2   3   9       59.37       66.28      2.13 o 
  -1   3   9      928.83      959.49      8.32 o 
   0   3   9      263.81      277.57      2.54 o 
   1   3   9      755.47      787.91      6.57 o 
   2   3   9      324.46      274.80     15.08 o 
   3   3   9       50.11       45.13      2.78 o 
  -2   4   9      257.09      279.75      4.44 o 
  -1   4   9      469.46      499.16      5.53 o 
   0   4   9      125.57      130.31      3.44 o 
   1   4   9      522.62      488.98      5.12 o 
   2   4   9       50.18       45.50      1.55 o 
   3   4   9      414.34      388.02      3.37 o 
  -1   5   9       26.26       25.88      0.95 o 
   0   5   9      210.59      171.46      5.41 o 
   1   5   9      208.23      158.43      2.84 o 
   2   5   9       13.77       10.52      0.92 o 
   3   5   9      513.50      493.46      5.72 o 
  -1   6   9       10.93       10.29      0.79 o 
   0   6   9      472.45      356.98      4.81 o 
   1   6   9       25.76       27.14      1.36 o 
   2   6   9       83.70       88.18      2.26 o 
   0   7   9      323.11      222.68      3.96 o 
   1   7   9       27.66       26.31      1.40 o 
   2   7   9      376.35      463.55      5.96 o 
   0  -5  10      165.07      177.22      3.53 o 
  -1  -4  10      267.54      276.83      4.31 o 
   0  -4  10      106.37      106.43      2.56 o 
   1  -4  10      192.51      177.88      4.97 o 
   2  -4  10      215.34      199.06      3.47 o 
  -1  -3  10      452.89      476.72      5.78 o 
   0  -3  10        5.85        6.09      0.85 o 
   1  -3  10      276.90      292.22     10.81 o 
   2  -3  10       17.33       16.02      1.04 o 
  -2  -2  10      267.25      275.44      4.41 o 
  -1  -2  10      164.48      163.92      3.09 o 
   0  -2  10        1.98        1.18      0.52 o 
   1  -2  10      349.15      375.39      9.56 o 
   2  -2  10        2.92        3.58      0.63 o 
  -2  -1  10      217.62      243.93      4.15 o 
  -1  -1  10       71.27       73.80      2.13 o 
   0  -1  10      650.01      610.73      5.94 o 
   1  -1  10      459.61      551.63     45.92 o 
   2  -1  10      167.98      174.21      3.00 o 
   3  -1  10      500.41      475.74      5.64 o 
  -2   0  10      207.76      221.87      3.99 o 
  -1   0  10       59.49       44.75      1.60 o 
   0   0  10      830.19      794.36      6.95 o 
   1   0  10        5.33        5.36      1.23 o 
   2   0  10      353.52      394.92      4.87 o 
   3   0  10      193.27      194.82      3.50 o 
  -2   1  10       41.54       42.04      1.78 o 
  -1   1  10      224.27      224.83      3.68 o 
   0   1  10      958.43      942.11      7.79 o 
   1   1  10       16.69       17.85      1.02 o 
   2   1  10      447.60      450.96      5.05 o 
   3   1  10       30.71       28.99      1.31 o 
  -2   2  10        1.00        1.37      0.65 o 
  -1   2  10      373.90      344.86      4.46 o 
   0   2  10      110.93      120.85      4.70 o 
   1   2  10       45.95       47.24      1.06 o 
   2   2  10      207.62      210.98      3.30 o 
   3   2  10       75.20       78.47      2.11 o 
  -1   3  10      365.49      357.66      4.67 o 
   0   3  10        2.94        3.71      0.93 o 
   1   3  10      562.95      537.81      5.05 o 
   2   3  10      103.90      105.34      1.61 o 
   3   3  10      211.69      262.99      4.17 o 
  -1   4  10      217.62      221.83      3.63 o 
   0   4  10      196.39      236.65      3.69 o 
   1   4  10      891.03      784.03      6.82 o 
   2   4  10       24.67       19.21      1.13 o 
   3   4  10      221.71      212.34      2.49 o 
  -1   5  10       82.51       97.17      2.44 o 
   0   5  10      297.92      315.41      4.51 o 
   1   5  10      220.87      167.32      3.06 o 
   2   5  10       84.62       81.13      2.24 o 
   0   6  10      294.88      234.70      4.12 o 
   1   6  10       12.85       11.51      1.04 o 
   0  -3  11       79.06       93.00      2.59 o 
   1  -3  11      358.59      340.33     18.19 o 
  -1  -2  11       78.42       71.83      2.14 o 
   0  -2  11      209.75      229.65      3.79 o 
   1  -2  11       92.97       95.51      1.83 o 
   2  -2  11        9.20        8.54      0.89 o 
  -1  -1  11        0.25       -0.15      0.56 o 
   0  -1  11      268.43      285.11      4.16 o 
   1  -1  11       77.58       88.84      2.45 o 
   2  -1  11      160.99      177.97      3.35 o 
  -1   0  11       56.74       58.92      1.97 o 
   0   0  11      378.40      346.07      4.43 o 
   1   0  11      189.26      228.02      3.95 o 
   2   0  11      440.29      569.85      6.68 o 
  -1   1  11      296.49      278.56      4.20 o 
   0   1  11       64.60       51.25      1.63 o 
   1   1  11      274.21      302.94      4.30 o 
   2   1  11      274.98      286.88      4.08 o 
  -1   2  11      365.21      350.93      4.81 o 
   0   2  11       43.61       43.85      1.63 o 
   2   2  11       99.24       98.77      2.40 o 
  -1   3  11      123.01      120.79      2.78 o 
   0   3  11        3.47        4.53      0.68 o 
   1   3  11      177.47      217.30      3.34 o 
   0   4  11      226.59      221.54      3.58 o 
   1   4  11      196.13      203.92      3.34 o 
   2   4  11      121.79      106.38      2.46 o 
   0   5  11      482.00      479.55      5.73 o 
   1   5  11       55.29       51.90      1.77 o 
   0  -1  12      258.28      246.87      3.77 o 
   1  -1  12        0.49        1.14      0.57 o 
   0   0  12      146.62      144.63      2.83 o 
   1   0  12        6.57        8.46      1.07 o 
   0   1  12       59.69       49.27      1.73 o 
   1   1  12       59.02       49.73      1.88 o 
                                                 
